# Supplementary material for: Increased White Matter Inflammation in Aging- and Alzheimer’s Disease Brain
Source: Front Mol Neurosci. 2017 Jun 30;10:206. doi: 10.3389/fnmol.2017.00206 (PMC5492660; doi:10.3389/fnmol.2017.00206)
Supplement: Supplementary file 2 [file Data_Sheet_2.XLSX]

## Sheet: Differential gene expression
	AGED_logFC	AGED_FDR_p
CXCL13	3.26294	3.23786e-11
SPP1	2.62044	1.34013e-05
APOE	2.45308	3.47705e-10
AXL	2.31375	2.94973e-16
CCL3	2.28944	4.15283e-08
MMP12	2.22961	1.17259e-06
S100A8	2.15011	0.000363172
TTR	2.11308	0.0511464
S100A9	2.10191	0.000473827
CD36	2.06144	6.66169e-10
CD74	2.01888	4.72626e-11
IFITM3	1.98159	4.72626e-11
H2-AA	1.95807	3.95187e-10
CYBB	1.95079	6.53392e-08
CXCR4	1.9463	3.18724e-08
CLEC7A	1.80921	2.44668e-12
RAI14	1.80272	3.14271e-11
LILRB4	1.76935	1.44837e-09
FXYD5	1.73298	1.42867e-07
5430435G22RIK	1.7304	9.92112e-07
IFITM2	1.71962	2.42439e-08
H2-EB1	1.67654	9.83168e-06
FGL2	1.66928	6.54837e-11
CST7	1.66886	1.18108e-07
LTF	1.62796	0.00687629
CD44	1.61671	2.48478e-07
CYFIP2	1.59788	0.00048231
CTSE	1.59476	1.18108e-07
CAMP	1.57055	0.0137338
LGALS3	1.56443	1.53093e-07
OASL2	1.55828	3.93219e-07
H2-AB1	1.53665	2.46382e-06
RSAD2	1.53595	6.65659e-07
ST8SIA6	1.48448	9.27533e-06
CD274	1.47628	5.49256e-12
LGALS3BP	1.43728	3.34633e-06
ANXA2	1.4176	5.89429e-06
IGF2R	1.41617	5.28085e-05
LCN2	1.40653	0.0300678
EGR2	1.38636	1.74288e-05
LY9	1.37381	8.08461e-11
H2-M2	1.37209	1.4365e-05
UBE2E2	1.36984	6.04358e-09
NGP	1.35059	0.0287291
IQGAP1	1.34836	1.92871e-07
IL1R1	1.31023	4.91489e-10
DUSP1	1.29174	0.0050661
PCDHB22	1.25359	2.43202e-08
CXCL16	1.25062	3.27254e-09
USP18	1.24924	3.03548e-06
VCAM1	1.22416	6.82183e-08
SH3BGRL	1.19892	8.36903e-05
IFIT3	1.19806	1.78163e-06
NAALAD2	1.19262	3.47705e-10
TMEM154	1.15998	0.000153601
IER3	1.15794	0.00287283
ENPP2	1.15025	0.19844
LOX	1.14988	0.000110073
EGR1	1.14886	0.00408175
CLIC4	1.14156	1.91337e-07
CAPG	1.13867	9.15131e-06
GPNMB	1.13469	0.000361441
HBB-B1	1.10103	0.194859
CHST1	1.08825	3.00644e-07
DAAM1	1.06572	4.50524e-09
GPM6A	1.06416	0.0978726
SDC3	1.05341	3.4349e-05
HMGN3	1.04702	1.39588e-07
KCNJ12	1.02338	1.44636e-07
CPNE2	0.980003	0.0171945
HSD11B1	0.969065	0.0632367
IFITM6	0.968725	0.0852519
KCNAB2	0.960291	0.0184338
C4B	0.948512	1.92157e-06
ATP1B1	0.928968	0.131407
CH25H	0.921686	1.43775e-05
SULF1	0.906326	0.261058
RAB3D	0.898856	0.000310841
PLP1	0.898426	0.0877045
OPTN	0.887309	3.65537e-06
ID2	0.885446	1.42867e-07
SLC2A3	0.880803	0.00137764
CCL4	0.869668	4.28554e-11
C3	0.867667	1.46745e-05
ITGAX	0.857828	2.4037e-06
SERPINE1	0.842614	0.0015075
ADSSL1	0.837566	1.92871e-07
TLR2	0.822465	5.82608e-08
LGALS1	0.807974	0.00103563
PLAUR	0.804213	0.000103983
CLIC6	0.793946	0.351257
ELL2	0.792343	3.65537e-06
STAT2	0.789239	1.1447e-05
CD9	0.787087	7.71389e-05
ADAM23	0.781783	0.279253
MRC1	0.774463	0.00585659
RELL1	0.768702	0.00101545
SREBF2	0.756785	0.000200175
TGFBI	0.756431	0.00015072
GHR	0.755328	5.49774e-05
FOS	0.753345	0.445387
SPINT2	0.748025	0.145731
CD48	0.747534	9.08013e-07
CIRBP	0.745204	0.00409572
GPR65	0.742307	7.71389e-05
ANXA5	0.737239	1.05775e-05
GPC1	0.732968	0.0064719
SLC39A12	0.726199	0.0092496
PTPRD	0.72618	0.145221
NME7	0.722195	0.134835
RAP2B	0.719047	4.81533e-07
H2-K1	0.711416	0.00375284
PLAC8	0.70673	0.0861811
AHNAK	0.705313	0.0112329
MT1	0.703869	0.00211922
PGLYRP1	0.703126	0.166017
S100A11	0.696243	0.0647312
GNPTAB	0.694088	4.91489e-10
CSPRS	0.690422	2.54054e-08
FBXO39	0.690368	0.00176591
H2-Q7	0.685181	0.00183005
CD93	0.677361	0.00306283
TRPV4	0.676973	0.000214904
SLFN2	0.676865	0.00208978
GPR84	0.673869	0.000286989
HSD17B7	0.664162	0.000367314
UHRF1	0.65814	0.00264796
CD63	0.657488	5.32019e-05
MDFIC	0.655355	6.51225e-05
KCNK1	0.647787	0.252014
RPS8	0.647083	9.58777e-05
ZIC1	0.642552	0.295742
SEPW1	0.639825	0.0050719
NOL10	0.635259	0.0339779
IFI204	0.633283	1.34091e-05
MID1	0.62858	0.20539
COX6A2	0.624536	0.000132728
NUP210	0.623957	0.00201212
ALCAM	0.619703	3.61298e-05
CPEB1	0.617336	0.00041941
EMB	0.609491	0.0730218
LY6A	0.606104	0.0146195
SLC2A6	0.606061	1.2855e-05
SMPDL3A	0.605217	0.0039712
KL	0.595565	0.104964
LMNB1	0.59259	1.30352e-05
DHX58	0.592463	0.000675656
BCL2L2	0.592181	0.000912587
RRM2	0.588866	0.126373
TTYH2	0.588515	0.00550376
TRP53INP2	0.58663	0.00013224
ATP2A3	0.582671	0.0640064
TIAL1	0.578329	0.00962134
SLAMF8	0.576571	0.00333063
RASSF3	0.573559	3.19314e-06
HECTD2	0.573385	0.00557482
RPL22L1	0.57199	0.000354392
ARSG	0.567897	0.00470946
SLFN4	0.567255	0.0656863
IDI1	0.566771	0.000766298
DPP7	0.56387	0.018677
CSTB	0.560204	1.23496e-05
CD52	0.559723	1.39588e-07
ANXA1	0.55371	0.180351
SRGN	0.544496	6.96485e-05
CHAC1	0.542519	0.0562818
ATP6V1A	0.541198	0.0163118
MIF	0.54055	0.0020269
TNFSF13B	0.539621	0.000493098
CD22	0.539569	0.00296933
SLAMF9	0.538855	5.05689e-05
BNC2	0.53011	1.58324e-05
TRIM25	0.526892	0.00315211
H2-T23	0.526198	0.000513542
ENO2	0.525731	0.283086
IL2RG	0.525029	2.07206e-05
DPP4	0.518816	0.064512
TESK1	0.51789	0.0218238
CCL2	0.517311	0.018367
CCL6	0.51601	0.00327293
F13A1	0.51538	0.0705671
IFIT1	0.512804	5.17599e-05
GLT25D1	0.511112	7.95553e-05
ANXA4	0.51008	0.000317548
MYC	0.509458	0.086299
KLRA2	0.508286	0.0128798
INSIG1	0.508218	6.65659e-07
4930506M07RIK	0.507557	0.00167703
DNER	0.506483	0.368315
TRPM3	0.503243	0.311704
CXCL14	0.501572	4.33953e-05
SH2D1B1	0.501354	0.0590026
FBLIM1	0.497183	0.016202
RAI2	0.496471	0.363508
ATF3	0.496316	0.00178099
ABAT	0.494249	0.466177
OAS1G	0.494148	0.000503805
ZFP641	0.492191	5.88721e-05
LAG3	0.490553	0.036424
COX6C	0.49014	0.004519
S100A4	0.482284	0.0992548
SRXN1	0.480578	0.0023428
IGF1	0.480454	0.00403731
PRDX5	0.480401	0.00513433
CSF1	0.473188	0.00043243
NEDD9	0.471921	0.160172
LIMD1	0.471739	0.0268654
TFDP1	0.468515	0.0537555
GRB10	0.467074	0.361087
IQGAP2	0.46607	0.0445264
RHOU	0.46591	0.159213
PDE2A	0.464532	0.0019809
TPM4	0.463503	0.00760246
PARP14	0.461834	0.000738259
FCGR4	0.46171	3.00644e-07
EIF3F	0.46135	0.000239738
CDKN2D	0.460458	0.0879053
CAMK2B	0.459041	0.382272
CD69	0.457844	9.83168e-06
CLEC2D	0.456369	0.0347974
HMOX1	0.456083	0.0113979
SOCS3	0.455585	0.295936
VIM	0.453696	0.0375167
PAM	0.452033	0.227174
AOAH	0.45165	0.00131236
GJA1	0.447055	0.285354
PLD3	0.446729	0.0561463
STAT1	0.446279	3.65537e-06
BCL2A1C	0.445333	0.0560924
RND3	0.444187	0.0138212
GALNT7	0.443626	0.0231881
IFIT2	0.443307	4.33953e-05
HAAO	0.44171	0.00260246
PDK4	0.437724	0.33523
1500015O10RIK	0.435928	0.464043
HERC3	0.435308	0.00815985
JAG1	0.430154	0.0015075
BBS12	0.429657	0.00136451
UBE2J2	0.428994	0.256422
SELL	0.427544	0.290942
ALDH2	0.426361	0.029104
MYB	0.425232	0.299543
FBXW5	0.425071	0.234383
RPL9	0.424924	6.96485e-05
ACOT10	0.422919	0.00277316
MBP	0.420703	0.0121772
RASL11B	0.417344	0.0173223
IGF2	0.415485	0.326144
CLEC1A	0.414108	0.000238249
PFKFB4	0.413568	0.0126811
NDUFB6	0.413444	0.157682
VEGFA	0.412611	0.0825859
GAA	0.41259	0.0487857
EAR2	0.412032	0.176909
IFI30	0.410654	0.00396891
E2F2	0.407976	0.156542
EIF1A	0.406506	0.000975532
SERPINB6A	0.406498	0.0282958
UPK1B	0.405114	0.0287413
RAB18	0.40355	0.101351
CD24A	0.402992	0.106091
SLC15A3	0.401217	0.0294643
SULT4A1	0.400975	0.503469
CKS1B	0.400952	0.0657162
NDUFA4	0.399938	0.12503
PSEN2	0.398628	0.0704311
TBP	0.398362	0.0502849
SCN1B	0.397502	0.177976
TANK	0.397155	8.99097e-05
ATP5L	0.396535	0.151475
IMPACT	0.395732	0.00292172
FOSB	0.395484	0.545253
EPB4.1L1	0.39393	0.0389945
TIGD4	0.393187	0.259088
4930503E14RIK	0.393114	0.118323
SLC25A24	0.392343	0.0935091
APRT	0.392191	0.0436974
S100A6	0.391183	0.194288
SLCO1C1	0.391138	0.283865
BCL2A1D	0.390418	0.212014
IL1B	0.390008	2.01153e-06
PRR15	0.388597	0.147558
ATP6V0E	0.388386	0.00843071
UAP1L1	0.38726	0.0656094
FNBP1	0.383916	0.0560924
ADAM9	0.382279	0.0118536
PTS	0.380885	0.0797924
GRIA2	0.380675	0.306667
DUSP8	0.37847	0.179145
PFN2	0.377535	0.462501
GZF1	0.377258	0.308091
CAPN1	0.376304	0.0072316
IRAK3	0.37519	0.0409175
ATP1A1	0.375104	0.0469779
TRAK2	0.373998	0.000295767
ADAR	0.373178	0.00580428
PERP	0.372859	0.355585
MMP9	0.371578	0.464098
SLC2A12	0.371485	0.326144
PTGDS	0.370051	0.126373
1100001G20RIK	0.369202	0.189321
CDC42EP3	0.368301	0.00015072
PCYT1A	0.368216	0.211389
EPB4.1L3	0.364729	2.01153e-06
NKAIN2	0.363213	0.268497
GAPDH	0.362967	0.0210875
ITPR1	0.36229	0.201107
RPS7	0.361418	0.0433018
EID1	0.360159	0.021225
CD177	0.360114	0.523965
SPINT1	0.359638	0.0809856
CD163	0.359615	0.0101772
DGKZ	0.357586	0.218582
KIF15	0.356691	0.0688103
RETNLG	0.356624	0.511443
CCNDBP1	0.356281	0.0431306
SPARCL1	0.355878	0.544268
ST18	0.355464	0.0163282
TRUB2	0.355269	0.107813
ATP13A2	0.354973	0.111167
PI4K2B	0.354522	0.00407508
WFDC2	0.354455	0.370356
RPL38	0.353923	1.04612e-06
SH3BP2	0.353448	0.00279304
CHSY1	0.352154	0.140407
PARP12	0.352012	0.00488296
ZFP367	0.350421	0.0294803
TPI1	0.34915	0.0770242
FTH1	0.34836	3.65537e-06
SLC23A2	0.347931	0.0597748
IGF2BP2	0.34791	0.0849504
CD180	0.347325	0.021762
1500012F01RIK	0.346259	0.0157195
CENPL	0.346165	0.115691
CORO1C	0.34597	0.0849476
ROBO1	0.345637	0.172187
LUZP2	0.345501	0.300085
ANXA3	0.343485	0.000214154
RPL29	0.343164	0.0227847
CFL2	0.342958	0.0562818
PFKFB3	0.34252	0.0596939
RNASE6	0.342442	0.058219
RBMS3	0.341907	0.20539
HSD3B2	0.341442	0.0608927
POLR3D	0.3411	0.166008
PABPC1	0.340825	0.0010021
LHFP	0.33899	0.017238
RPL36A	0.338837	0.002246
KCNE2	0.337946	0.502177
IRF9	0.33762	0.00785863
EPSTI1	0.337309	0.00212006
EMR4	0.336374	0.307209
EAR4	0.336221	0.138059
TXN1	0.335992	0.118282
FZD7	0.334592	0.103774
PHF20L1	0.333797	0.139704
MRPL33	0.332851	0.0214521
BCL6	0.33249	5.15697e-05
MARCKSL1	0.332005	0.000768305
PTGIR	0.331366	0.340949
PSAT1	0.330989	0.143951
SH3PXD2B	0.330602	0.00369079
OASL1	0.33038	0.0089778
EIF2AK2	0.330226	0.0290178
SSTY2	0.330075	0.27916
NME1	0.329644	0.0604728
RBPJ	0.329061	0.014521
MCAM	0.328926	0.0974613
TWISTNB	0.328916	0.148458
RBPMS	0.327862	0.300803
NPM1	0.327459	0.000123334
UBE2C	0.326359	0.143951
CLDN11	0.326169	0.396439
NAGLU	0.325267	0.163571
SLC2A1	0.325263	0.0049016
ITGB2	0.324274	0.112728
MMD	0.324213	0.00225371
GIMAP8	0.322469	0.352887
MTMR14	0.322413	0.112468
CFL1	0.320827	0.0463265
PLEKHB2	0.320203	0.0622204
MPV17L	0.320138	0.302463
EMILIN2	0.319495	0.0849504
H3F3A	0.319122	0.244077
GLRX	0.318363	0.154639
TAP1	0.318244	0.01065
TRAPPC2L	0.318104	0.00641324
BC051142	0.318009	0.00248716
LDLRAD3	0.317315	0.000671159
CELSR3	0.316002	0.0868795
EIF2S3X	0.315194	0.0703679
RPL41	0.314965	0.00825067
MIF4GD	0.312598	0.0219042
CD83	0.312342	0.000417241
IGBP1	0.311518	0.0378449
MARCO	0.310119	0.266408
SCD1	0.309655	0.291272
NAP1L1	0.308694	0.0137214
OLFM1	0.308643	0.0263128
PGLS	0.308033	0.0681357
SCHIP1	0.307922	0.307974
CASP4	0.307906	0.148458
PLP2	0.307832	0.00300609
PRDX4	0.307675	0.044705
SUZ12	0.306477	0.0151314
SQSTM1	0.306055	0.210969
MKRN3	0.305732	0.105487
1810011O10RIK	0.305325	0.198201
GLIPR2	0.304955	0.401692
ALDOA	0.304134	0.192742
NDE1	0.303334	0.192555
SDAD1	0.303238	0.0613472
PRC1	0.302924	0.12095
GLB1	0.302899	0.261058
CCDC109B	0.30202	0.0342433
RPS3	0.301532	0.00831312
RPS24	0.300047	0.000133607
STARD4	0.29953	0.013326
CCND3	0.299157	0.295883
MAN2A1	0.298356	0.0562818
LRRC3	0.297529	0.331778
SYT4	0.297296	0.648095
CAMKK2	0.297231	0.158318
SH3BGRL3	0.29588	0.0597979
DEPDC1B	0.295807	0.481209
RPL34	0.295673	0.00315671
BRCC3	0.29492	0.0861811
SPRY2	0.294817	0.0137214
ATP2B2	0.294597	0.241062
TIMD4	0.293697	0.0253582
FIBP	0.293051	0.205949
PIGA	0.292174	0.192805
NRXN3	0.291819	0.0392794
SIRT6	0.291704	0.291911
HTATSF1	0.290854	0.154639
GPM6B	0.290093	0.660484
C130026I21RIK	0.28962	0.108971
DNAJC6	0.289236	0.285202
MS4A7	0.289216	0.0313015
APP	0.288556	0.0207184
GJE1	0.288046	0.388497
ZC3H12A	0.286999	0.242411
PER2	0.286824	0.145803
SOCS6	0.286194	0.204412
FUNDC2	0.285678	0.0197358
H2-DMA	0.285441	0.0081972
ECHS1	0.285315	1.12491e-05
CLSTN3	0.28521	0.66886
PGAM1	0.285044	0.362953
PDLIM2	0.2848	0.405531
PEG12	0.284748	0.00433816
KCNJ2	0.284573	0.064515
PDGFA	0.284539	1.18308e-07
TBC1D8	0.284286	0.000321522
HVCN1	0.284238	0.101266
PSMB9	0.283554	0.00138612
RPS9	0.28312	0.00192504
CALM2	0.283058	0.315833
PPP3R1	0.282934	0.0783814
PSMB8	0.282814	0.28509
RPS11	0.282552	0.00086389
FHL1	0.28224	0.331087
GPC3	0.281471	0.114132
GOT2	0.281276	0.10863
CCR2	0.280528	0.159449
EHBP1	0.280389	0.0459428
USE1	0.280227	0.0620208
TUFT1	0.279641	0.31986
RAB21	0.279118	0.00428754
FLOT2	0.278901	0.0656863
WASF1	0.278534	0.407528
DR1	0.278264	0.157329
SLC11A1	0.277658	0.131407
NEU1	0.277566	0.112981
RPL3	0.27692	0.00557482
APOBEC3	0.276677	0.000812649
CD300LG	0.276364	0.211002
CCDC88A	0.275838	0.0518271
MMP14	0.275712	0.0107454
4933426M11RIK	0.275116	0.148458
GNL3	0.274984	0.0441782
SNCA	0.274779	0.0604728
CFHR1	0.274524	0.185192
STX7	0.274355	0.0296702
PPP1CB	0.274303	0.250199
RPL28	0.274262	0.00117986
PLK1	0.273463	0.0545144
RASGEF1B	0.272429	0.158713
MS4A4C	0.272057	0.00132811
NSMCE2	0.271952	0.399147
KLF6	0.271911	0.148679
4930578C19RIK	0.271607	0.166837
H2-T10	0.271246	0.00526307
HAP1	0.270614	0.0588264
DBI	0.270571	0.151003
CBLB	0.270494	0.108219
ALKBH3	0.270251	0.143836
PIK3CB	0.270217	0.00472682
APOC2	0.270213	0.025468
ATHL1	0.270213	0.0495713
CLCN7	0.26978	0.0152081
RPL24	0.269226	0.028959
ZC3HAV1	0.268976	0.420063
RHEB	0.268424	0.184718
GCNT2	0.267875	0.000509181
NCAPG2	0.267369	0.00341615
FBXW17	0.266804	0.0288697
NUSAP1	0.266593	0.0978936
ATP6V1B2	0.266246	0.114065
HPSE	0.266237	0.0602418
APOBEC1	0.265363	0.101351
RPS26	0.264948	0.0152928
SNRPG	0.264608	0.217164
CSF2RB2	0.264487	0.014236
FLT1	0.26437	0.00986232
ITPR2	0.263897	0.190232
SLC39A4	0.26386	0.00296933
LRG1	0.263648	0.149876
TRIM59	0.263331	0.00374905
SLC25A25	0.262873	0.0356917
GPX1	0.262807	0.317408
RASEF	0.262181	0.392485
RPL12	0.262057	0.0146098
ST14	0.261832	0.000214154
APLP2	0.261318	4.0537e-06
WDR76	0.261186	0.284277
CYP4F16	0.260928	0.069528
DAB2	0.260696	0.0392399
NUP93	0.260591	0.251755
BC005537	0.260267	0.0504464
TRAFD1	0.260075	0.179513
ACOT11	0.259535	0.32983
RNF186	0.258973	0.143951
NDRG4	0.258513	0.652514
ARIH1	0.25844	0.276101
MRPL52	0.258354	0.0868795
NDUFS6	0.258245	0.207818
BZRAP1	0.258241	0.229883
VAT1	0.257759	0.00474561
NIF3L1	0.257432	0.230614
CDYL	0.257355	0.0148211
GPX3	0.257197	0.0183867
GSTO1	0.255676	0.066477
TPBG	0.255514	0.0554226
KIF5A	0.255511	0.27472
RPL39	0.254368	9.83168e-06
PPP2R2C	0.254085	0.0500549
ATOX1	0.253959	0.12824
MS4A6D	0.253805	3.4349e-05
MRPL13	0.253805	0.24092
NUCKS1	0.252536	0.312426
MYT1	0.252468	0.121153
HCST	0.251852	0.176858
BRI3	0.251772	1.4365e-05
ALAS2	0.251614	0.359472
B2M	0.251184	1.43775e-05
CLEC4A1	0.251141	0.004519
RIPK4	0.25102	0.0211026
CDC7	0.250441	0.177877
GVIN1	0.250197	0.0959803
RIC3	0.249932	0.112468
MAN2B1	0.249843	0.0524257
FAHD2A	0.24957	0.0348362
POR	0.249136	0.130905
MARK3	0.249045	0.111345
SSX2IP	0.248927	0.0946773
NPAS4	0.248371	0.41023
ACOT7	0.247851	0.00160495
MYO6	0.247065	0.195714
AI661453	0.246906	0.363646
SLC6A9	0.246844	0.28226
NRN1	0.246378	0.151399
FCGR2B	0.2461	0.0866303
RAB27A	0.245783	0.17954
DAP	0.245553	0.0565566
H2-M3	0.245253	0.0565566
PARK2	0.245017	0.300854
PLEK	0.244582	0.0070478
SH3GL2	0.244488	0.278652
KLF10	0.244226	0.270445
BRE	0.243548	0.403205
ATP6V1C1	0.243524	0.0604728
ODC1	0.243334	0.482154
RABL3	0.242893	0.0477883
RPL35	0.242844	0.162612
HSPA4	0.242721	0.216934
MCM6	0.242274	0.156542
LIPH	0.242165	0.0422855
TPCN2	0.241622	0.0287291
GRINA	0.241267	0.294096
OLIG1	0.241215	0.407328
UBE2S	0.241078	0.323
MED11	0.240999	0.0678353
P2RX7	0.240956	0.40671
ADCK2	0.24063	0.165515
GALC	0.240603	0.0472523
RPS15	0.240555	0.00870034
HHAT	0.240533	0.208197
HSPA2	0.240372	0.581686
CYB561D2	0.239709	0.0451963
ANK2	0.239498	0.12095
EIF4EBP1	0.239425	0.0990469
STK39	0.239192	0.660484
SLPI	0.238716	0.363254
NMD3	0.238277	0.132678
FYB	0.237606	0.194248
CEACAM10	0.236899	0.411519
FCER2A	0.236551	0.553022
FES	0.235612	0.209036
MTM1	0.235248	0.052028
BIRC5	0.234434	0.381696
FLNA	0.234015	0.137828
ANKRD6	0.233929	0.213471
HSCB	0.233347	0.516925
TMEM183A	0.232956	0.0657162
PTBP2	0.232826	0.174088
EGLN3	0.232821	0.00378888
SOAT1	0.23227	0.148594
FABP4	0.231453	0.0548251
UNG	0.230962	0.321572
BST2	0.230776	0.478474
DCK	0.230705	0.0823487
ACSL4	0.230506	0.162193
SOD2	0.230183	0.232147
GSTK1	0.230051	0.139249
MDH2	0.229809	0.242514
TIAM2	0.22978	0.0591288
RDH1	0.22973	0.305416
LRRC20	0.229394	0.445786
GBP2	0.228396	0.0392533
CCT2	0.228355	0.27229
PTRH2	0.228099	0.0562818
BC061237	0.227896	0.12095
TMEM65	0.22764	0.0180568
RANBP2	0.227382	0.235371
GADD45GIP1	0.227191	0.148555
APAF1	0.227121	0.372191
ORM1	0.226713	0.53927
ALDH3B1	0.225703	0.305507
DCXR	0.225547	0.247882
MYO9B	0.22553	0.004519
OSBPL3	0.22551	0.0103185
RBL1	0.224808	0.277806
TSPO	0.224411	0.103065
RPS25	0.224013	0.018409
RANBP6	0.223977	0.0604728
PCBD1	0.223718	0.235073
RIMS3	0.223538	0.0305025
ZFP202	0.223525	0.314684
ARID5B	0.223357	0.118062
EFNA5	0.223048	0.129674
TGFBR3	0.222885	0.398982
NDUFA6	0.222671	0.328885
FFAR2	0.222619	0.227639
RNF144A	0.222509	0.127976
TROVE2	0.222394	0.392827
LY6C1	0.222188	0.556742
OAS1B	0.220702	0.184718
IFI203	0.220514	0.00924945
OAS2	0.219793	0.0183867
RPS21	0.219762	0.025468
MAPKAPK3	0.219357	0.0253582
PELI1	0.219276	0.27472
PARL	0.219131	0.0211047
ARF3	0.21885	0.379733
IRF1	0.218758	0.0329618
RPS6	0.217975	0.151359
HSPB8	0.217914	0.439927
OSM	0.217882	0.396439
NDUFA12	0.217569	0.26067
KRCC1	0.217368	0.28509
SFXN1	0.217084	0.308699
GLTP	0.216743	0.000612969
PAFAH1B3	0.216722	0.471013
BOLA2	0.21665	0.403874
ALAS1	0.21561	0.29135
EIF3K	0.215513	0.0503469
CACNB4	0.215147	0.0939543
CFP	0.215145	0.0495713
KCNJ6	0.214198	0.418179
TNIP1	0.214162	0.177976
SLC25A22	0.213419	0.612401
AHCYL1	0.21339	0.396827
ZRSR2	0.213084	0.107689
PI16	0.213057	0.324188
OPN1SW	0.212275	0.37093
USP25	0.211986	0.313906
MTMR1	0.21173	0.0207184
OLFR898	0.211647	0.286322
ZFP810	0.211171	0.403205
MPV17	0.210769	0.482988
PIAS2	0.210581	0.332362
SMARCA1	0.210083	0.23408
RAB15	0.209547	0.211791
SERPINB8	0.209436	0.513575
CLN6	0.209372	0.153412
SOX8	0.20869	0.534412
TNF	0.208467	0.012652
CERKL	0.208406	0.102456
UGDH	0.208356	0.319955
1700123K08RIK	0.208292	0.50431
TMBIM1	0.207825	0.247673
CTXN1	0.207783	0.295883
TUBB6	0.207498	0.207635
IFRD1	0.207412	0.240935
STXBP2	0.207221	0.0650856
GARS	0.206735	0.290942
PLSCR1	0.206684	0.127976
ABCD2	0.206056	0.505037
PTGS2	0.20599	0.127511
PSMD2	0.205797	0.283231
PPP1R3F	0.20571	0.557711
RUSC2	0.205558	0.0146942
CHRD	0.20554	0.366196
GNB2L1	0.205507	0.120573
PDE8B	0.205252	0.262608
CTSZ	0.205235	0.064515
SLC35B3	0.205002	0.290482
TNFAIP2	0.204677	0.0681357
ATP5E	0.204564	0.328137
TNP1	0.203372	0.194288
RPL37	0.203261	0.262397
GBA	0.202854	0.0455262
LDHA	0.202791	0.370714
FOXRED2	0.202533	0.0903658
UQCRH	0.202485	0.189819
IER2	0.202201	0.557145
PALM2	0.201951	0.0933075
FBLN1	0.201489	0.66369
COX8B	0.201403	0.609298
GRIN2C	0.200964	0.507117
PEBP1	0.200828	0.36361
CD59A	0.20068	0.208197
SLC6A6	0.200663	0.15908
ATP7A	0.199547	0.262159
RBP1	0.199439	0.231418
DDAH1	0.199219	0.305416
PIM2	0.199106	0.238971
PDGFC	0.198721	0.00534361
CNTNAP2	0.198394	0.146229
SNAI1	0.198315	0.566495
RPS2	0.198313	0.480158
CANX	0.197877	0.198867
PFKL	0.197508	0.357172
RELT	0.197241	0.624746
TMEM38B	0.196784	0.215124
INA	0.196645	0.41321
EPHX2	0.196449	0.203044
E430025E21RIK	0.196405	0.0202729
RPS10	0.196396	0.361725
TFRC	0.196114	0.471539
CDKN2A	0.19604	0.00150946
ATP5D	0.195832	0.325093
MORF4L1	0.195613	0.169432
ACPL2	0.195387	0.134515
TMEM42	0.195217	0.0358532
HNMT	0.194637	0.523966
EEF1B2	0.194261	0.212157
MAPK6	0.194201	0.35953
GM2A	0.193989	0.000173968
NDUFS4	0.193949	0.471539
ABCA7	0.193897	0.44978
BRD2	0.193856	0.201569
MCF2L	0.193824	0.381222
MREG	0.193804	0.29854
KIF1B	0.193697	0.139704
ASNS	0.193523	0.0344624
P2RX4	0.193301	0.209036
WWP1	0.19326	0.267882
FCNB	0.193119	0.566863
BIRC3	0.193018	0.0677957
CALML4	0.192992	0.228027
GAL3ST2	0.192798	0.111139
IGSF6	0.192198	0.237399
MYCT1	0.19142	0.235073
FKBP5	0.191277	0.468074
PFKFB2	0.191027	0.360982
PHACTR1	0.190939	0.354607
RPS4X	0.190767	0.0204345
DDX24	0.190246	0.278972
TRAF3	0.189944	0.182445
CXCL10	0.189761	0.00924945
ELF1	0.189523	0.35183
ACBD5	0.189435	0.153405
VMN2R42	0.189345	0.166578
RPIA	0.18898	0.385838
PTPN6	0.188893	0.139704
LARP6	0.188803	0.0983952
ZC3H6	0.188111	0.557711
ATP5J2	0.188025	0.115335
XDH	0.18797	0.00192504
GSTA4	0.187648	0.425686
CCL5	0.187461	0.115691
MAP1LC3A	0.187309	0.66886
SNX8	0.18725	0.0130987
RABGGTA	0.186915	0.461574
CD84	0.186772	0.308193
NMNAT2	0.18676	0.109755
ZCWPW1	0.186544	0.358576
FGF12	0.186506	0.431952
PIM3	0.186274	0.421103
TAF5L	0.186223	0.199715
CRHR1	0.186094	0.515831
CCNA2	0.185956	0.424756
SLC12A4	0.185914	0.32306
LIG1	0.185744	0.165006
IVD	0.185237	0.368781
BTBD11	0.185224	0.0545144
ZDHHC13	0.185129	0.113339
RPL27	0.184766	0.419647
SLFN1	0.184394	0.07815
SV2B	0.184392	0.617951
ZFP607	0.184225	0.594877
HECTD3	0.184135	0.304632
PTPDC1	0.184135	0.0148127
TPD52	0.183721	0.00238885
MYL6	0.183677	0.0750973
RPS15A	0.183459	0.554441
PBK	0.183293	0.186931
RHOJ	0.182946	0.34599
ENPP1	0.182529	0.0978207
CNOT6L	0.182253	0.471212
MGAT5	0.181978	0.39148
ZFP9	0.181422	0.216902
NUDT14	0.181282	0.0334385
TMCC2	0.181263	0.204352
ALKBH4	0.180936	0.297921
TIPIN	0.180859	0.0599564
TCTA	0.180467	0.19488
CRLF3	0.180264	0.464552
TLR1	0.180153	0.385229
SERPINB9B	0.179961	0.103603
ALDH1L1	0.179802	0.564279
RABGGTB	0.179598	0.35183
GP49A	0.179592	0.00928046
SFXN3	0.179552	0.012652
CETN4	0.179225	0.464552
GUK1	0.179211	0.0739215
IGSF3	0.178934	0.306667
RPL31	0.178513	0.0500549
PARP1	0.178135	0.326144
MRPL48	0.178117	0.254207
BBS5	0.178054	0.0958821
MFSD11	0.17798	0.446177
KRR1	0.177896	0.0331014
MOCOS	0.177814	0.0121668
GGCX	0.177675	0.303004
FGR	0.177216	0.0125275
TGM2	0.177169	0.640589
RAB33B	0.177031	0.0868795
CDKL2	0.177001	0.109125
2010107E04RIK	0.176962	0.0347309
SPC24	0.176822	0.28328
NCDN	0.17646	0.256585
MDN1	0.176281	0.513476
2310039H08RIK	0.175941	0.516902
TRUB1	0.175904	0.392437
SNAPC3	0.175862	0.647936
DTNBP1	0.175655	0.257875
KCTD9	0.17546	0.0926275
D4WSU53E	0.175284	0.167289
TBC1D7	0.175279	0.6436
TNFRSF21	0.175027	0.0980243
FNIP1	0.174521	0.0146098
EFS	0.174411	0.489392
JAK3	0.174365	0.378774
CCDC86	0.174205	0.192555
RPA2	0.174063	0.199715
PDGFRA	0.174051	0.0612089
DOK4	0.174003	0.629412
HSPB6	0.173858	0.189819
PRKAG2	0.173412	0.168671
TIMM8A1	0.173312	0.300803
SENP5	0.173244	0.16599
DEK	0.173134	0.0490313
CCDC93	0.173114	0.481097
MFN2	0.173081	0.307069
NDUFB11	0.173047	0.561779
CHST8	0.173039	0.393079
MORC3	0.172815	0.101041
CEP55	0.172643	0.169092
TBC1D23	0.172321	0.535514
ENTPD4	0.172302	0.192992
TSPAN17	0.172168	0.103446
FCER1A	0.172054	0.300765
PSMC1	0.171996	0.395385
TXNRD1	0.171833	0.0171186
SDCCAG8	0.171698	0.4573
SERPINI2	0.171664	0.331895
SRC	0.171641	0.414461
PARVA	0.171631	0.519276
PTPLB	0.171572	0.149517
PNPLA1	0.17147	0.405531
SLC11A2	0.171427	0.177976
RAB37	0.171364	0.51361
OLFR1443	0.171203	0.523525
GGNBP2	0.171085	0.325559
RMND1	0.171082	0.182445
PQLC3	0.170755	0.0891929
GUSB	0.170689	0.00212739
PKIA	0.170304	0.259226
ARHGAP26	0.170289	0.0632705
FBXL4	0.170248	0.651999
MED28	0.169971	0.202007
TAPBP	0.169801	0.0591288
ZMIZ2	0.169755	0.469395
CCNB1	0.169597	0.0605381
GNB1	0.169559	0.171199
AIFM2	0.169498	0.266829
GDAP1L1	0.16929	0.412841
FXYD1	0.169261	0.472135
TBC1D8B	0.169152	0.567025
ACTR3	0.168752	0.0442368
ANAPC7	0.1686	0.434348
HDC	0.168454	0.159362
RFC1	0.168367	0.307047
FSTL5	0.168341	0.204412
MAP3K12	0.168297	0.329185
RPS13	0.168216	0.290482
TREM3	0.167924	0.193062
SLC25A38	0.167894	0.469395
TKT	0.167778	0.289504
ALKBH5	0.16771	0.513641
PMVK	0.167672	0.117208
TNFRSF22	0.167601	0.552091
TTYH1	0.167505	0.570828
CNDP2	0.167431	0.518554
CAB39L	0.167424	0.623961
GNL3L	0.167076	0.420063
ICAM1	0.166612	0.0852519
ZFP326	0.166486	0.655452
NSMAF	0.166144	0.628111
SCN2B	0.165608	0.518266
KRT75	0.165495	0.1685
SART3	0.165363	0.48529
PNKP	0.165077	0.305507
STAT6	0.164914	0.464552
HMGB2	0.164807	0.670723
EFNB3	0.164725	0.163705
ALAD	0.164606	0.165284
COL11A2	0.164382	0.60332
GOLPH3L	0.164369	0.550229
FOLR1	0.164091	0.296874
ADCY1	0.164062	0.112728
RGS1	0.163954	0.180351
POLR3K	0.16384	0.284307
ANK	0.163794	0.513575
FLOT1	0.163621	0.557711
EEF1A1	0.163571	0.0507339
CCNL2	0.163481	0.465246
ANAPC5	0.163357	0.375289
SMN1	0.163088	0.408222
CLEC4D	0.163024	0.0579114
MGL2	0.162859	0.651999
NSUN2	0.162651	0.201736
COX4I1	0.162365	0.219327
SNX4	0.162351	0.219327
OTX2	0.16233	0.45041
TMEM132A	0.162072	0.457373
HEBP1	0.162033	0.215005
MCM4	0.161656	0.0500549
CAPZA1	0.161552	0.695365
LIMK2	0.161456	0.442017
SPNS1	0.160569	0.644691
FABP3	0.160449	0.257758
KHDRBS2	0.160279	0.0793091
PSME1	0.160224	0.0722525
TTC14	0.160135	0.715169
DNAJB6	0.160016	0.447806
PRKX	0.160005	0.567763
SH3GL3	0.159955	0.142843
TNMD	0.159939	0.514134
PTPRC	0.159749	0.0622664
TTLL5	0.159631	0.613096
CTSB	0.159631	0.0244007
PAOX	0.159619	0.0321403
OLFR772	0.159605	0.370356
LSG1	0.159547	0.319955
VDAC2	0.159241	0.228115
BCAM	0.15918	0.667875
SFI1	0.159016	0.66886
FOXG1	0.158984	0.360557
LAO1	0.158719	0.69301
TMEM50B	0.158635	0.0463377
IPPK	0.158604	0.58655
SDK1	0.158273	0.385229
KLF4	0.158156	0.137142
ZYX	0.158075	0.701987
NF1	0.157922	0.58358
TMPO	0.157737	0.265452
RRAGC	0.157722	0.0555178
TMEM178	0.157709	0.0737084
TAF10	0.157466	0.582366
SLC20A1	0.157421	0.18993
PMP22	0.157309	0.120054
MITF	0.157191	0.544448
OCIAD2	0.157182	0.23816
CMAS	0.156969	0.431915
PARP2	0.15691	0.536826
RPS5	0.156788	0.0879053
DNAJC2	0.156619	0.23408
RWDD3	0.156259	0.235073
CAR12	0.156198	0.413526
PITPNA	0.155968	0.394214
HINT2	0.15584	0.449854
TMSB10	0.155556	0.776456
MS4A4D	0.155544	0.334779
PWP2	0.155483	0.29135
BC048403	0.155455	0.523525
MANSC1	0.155448	0.45041
CPOX	0.155447	0.465246
SLC1A6	0.155386	0.526797
PILRA	0.155301	0.260468
CNR2	0.155223	0.39961
TCHHL1	0.155114	0.309237
BAK1	0.155015	0.513277
SCARF2	0.154969	0.296372
ANKRD49	0.154964	0.359037
SFTPB	0.154801	0.299655
WBP11	0.154799	0.120854
VARS	0.15478	0.264427
PEX13	0.154627	0.477523
KIF27	0.154613	0.373031
ANXA11	0.154529	0.594877
ETFA	0.154427	0.443963
ZFP36	0.154383	0.609298
P2RY1	0.154265	0.184718
TRAK1	0.154162	0.19683
SSU72	0.154084	0.567679
PGM2	0.154081	0.484121
NDUFA7	0.154069	0.417267
2510009E07RIK	0.153809	0.127006
GBGT1	0.153745	0.326144
EPHX1	0.153499	0.391442
VPS16	0.153361	0.469614
RAN	0.153349	0.303482
BCAS1	0.153145	0.481653
ANKRD40	0.152934	0.741898
UXT	0.152919	0.464552
NLRP6	0.152861	0.590158
CORO1B	0.152836	0.587188
SLC22A17	0.152807	0.601472
TRIM29	0.152778	0.302463
MS4A6C	0.152741	0.210969
PDE3B	0.152472	0.194683
EMP2	0.152456	0.112752
LPHN1	0.152281	0.500995
S100A13	0.152231	0.469614
NFKB2	0.152173	0.103344
PRNP	0.151712	0.335935
TMCO3	0.151536	0.358278
HIP1	0.1514	0.184718
RFC2	0.151236	0.313788
MT2	0.151233	0.345307
KLHDC9	0.151182	0.189936
NHLRC2	0.150931	0.471398
PRKAA2	0.150897	0.110674
SLC5A10	0.150844	0.08696
SUMO2	0.150747	0.349719
NPFFR2	0.150008	0.54706
SAMHD1	0.149866	0.431737
MRPS18B	0.149797	0.481209
NRBP2	0.149768	0.24735
EGFL7	0.149754	0.595105
FUS	0.149742	0.411792
PVRL1	0.149578	0.177976
SREBF1	0.149492	0.0647312
OLFR1160	0.149488	0.184718
NDUFS7	0.149437	0.660619
NOLC1	0.149405	0.586427
MRPL22	0.149034	0.513509
H2-T24	0.148965	0.673489
DEB1	0.148959	0.313547
JPH2	0.148901	0.294096
EIF3I	0.148855	0.319955
TSGA10	0.148512	0.540925
CYBA	0.148254	0.272431
PTPRO	0.147982	0.0604624
NAP1L3	0.147979	0.103446
SNAP23	0.147746	0.315184
LRP4	0.147615	0.599858
RPS14	0.147517	0.315977
VAV3	0.147294	0.294096
CDH1	0.146887	0.155013
4930486L24RIK	0.146751	0.019447
EEF1G	0.146734	0.0409175
PSTPIP1	0.146705	0.13624
TULP3	0.146534	0.261539
IRS1	0.14583	0.167515
B4GALNT3	0.145711	0.495903
DDX3Y	0.145686	0.482154
DSTN	0.145549	0.354336
KCNAB1	0.145274	0.0887156
C1QTNF3	0.145127	0.368781
SPN	0.145108	0.481209
TRIM35	0.145092	0.58618
USP30	0.144944	0.200234
SRP72	0.144885	0.118556
NDRG2	0.144803	0.190577
FIS1	0.144586	0.395674
LAT2	0.144408	0.00157922
DDX50	0.144273	0.309181
NUBP1	0.144234	0.65266
EFCAB1	0.143781	0.196149
USP15	0.143779	0.470283
COTL1	0.143533	0.424624
SLC13A4	0.14321	0.632874
HECA	0.143114	0.0771125
KPNA4	0.142908	0.397836
PRMT7	0.14276	0.628111
CUL4A	0.142516	0.574652
NAGA	0.142456	0.237509
MYO1G	0.142285	0.617951
LCA5	0.142277	0.251867
NRP2	0.142245	0.182445
CP	0.142133	0.451074
AQP2	0.142082	0.505323
DNAJC8	0.14203	0.645931
TRAPPC2	0.141795	0.392485
TMUB1	0.141717	0.279253
AHCTF1	0.141699	0.337505
OSBPL9	0.141487	0.277054
PIN1	0.141267	0.561409
KEAP1	0.141202	0.132645
GALNT6	0.140934	0.0194159
CLEC1B	0.140917	0.53037
KYNU	0.14065	0.242411
CALN1	0.140609	0.334887
CHURC1	0.140601	0.363254
TYROBP	0.140534	0.318587
CCNL1	0.14047	0.395534
NADK	0.140326	0.338695
NGFRAP1	0.14022	0.154819
ARL5C	0.140048	0.100056
KRTCAP3	0.13998	0.667875
PLEKHB1	0.1398	0.477551
HSD17B14	0.139795	0.58618
UNC13B	0.139776	0.420173
PKIB	0.139547	0.0868795
GMPPB	0.139472	0.107689
GEM	0.139378	0.0608927
GNG11	0.139344	0.348717
ATG2B	0.139263	0.557711
PIM1	0.139261	0.501003
AES	0.139219	0.655964
E2F6	0.139217	0.229883
FLRT3	0.139152	0.301925
APBB2	0.139129	0.438073
MTHFD2	0.138956	0.617491
ATPAF2	0.138951	0.537994
NME2	0.138734	0.6098
ITFG3	0.13862	0.43117
UTP15	0.138498	0.266404
ZNRF2	0.138306	0.305449
HGSNAT	0.138174	0.51361
UBE3A	0.138108	0.651816
MRPS18C	0.138038	0.214717
RNF31	0.13785	0.371611
ZCCHC8	0.137682	0.0849504
ARMC8	0.13767	0.146207
IL3RA	0.137445	0.0507339
KLF15	0.137304	0.445387
TM4SF20	0.137243	0.562535
GOLIM4	0.137122	0.354942
SLC35A3	0.137082	0.225701
TREM1	0.136945	0.76037
PTGES	0.136938	0.210614
SCPEP1	0.136936	0.342179
KNDC1	0.136729	0.392236
LSM4	0.136363	0.61212
IFI44	0.136345	0.0202056
LRPAP1	0.136283	0.523581
NSG2	0.136058	0.578602
KCTD7	0.135754	0.480673
TDRD7	0.13538	0.486602
DBNL	0.135291	0.491739
ANKRD9	0.134995	0.498951
SPIB	0.134965	0.321524
1700052N19RIK	0.134886	0.548405
MTF2	0.134867	0.672534
OGDH	0.13476	0.55749
GM806	0.134569	0.542687
NUP160	0.134443	0.445387
CLEC3B	0.134365	0.307069
AMDHD2	0.1343	0.507117
AATK	0.134238	0.286024
HCK	0.134078	0.563228
DAG1	0.133997	0.619244
NUPL2	0.133933	0.737573
CYB561	0.133821	0.401004
IFIH1	0.133773	0.415906
CDH11	0.133739	0.354607
PPAP2A	0.133738	0.513509
MRPL1	0.133689	0.642113
C330021F23RIK	0.13355	0.519556
BC029214	0.133188	0.425686
SLC25A3	0.133173	0.477833
MX2	0.133121	0.0569621
PLAT	0.133065	0.612345
OLR1	0.132999	0.0828324
CSNK2A2	0.132887	0.37142
ATAD3A	0.132597	0.569973
APBA2	0.132491	0.217908
MCEE	0.132451	0.654271
DPP8	0.132356	0.114994
DTWD1	0.131965	0.125853
CCRN4L	0.131955	0.0711371
SLC25A39	0.131938	0.587124
PTK2	0.131918	0.264985
NRXN2	0.131868	0.643447
HYI	0.131682	0.55983
TRPV6	0.131545	0.656136
GTL3	0.131464	0.351421
AI413582	0.131444	0.681877
HSPA9	0.131443	0.0592702
CST3	0.131264	0.319296
TAGAP	0.131216	0.0879053
STMN1	0.131112	0.428808
ABHD11	0.131052	0.629765
ATP6V1D	0.130935	0.28509
TMPRSS11C	0.130929	0.515365
IL6	0.130885	0.769012
DGAT2	0.130867	0.39948
AKAP10	0.130735	0.60359
NR2E1	0.130517	0.262159
PRRC1	0.130458	0.338659
NDUFA1	0.130348	0.195566
MTAP7D3	0.130187	0.0827033
RAB23	0.130164	0.332339
H2AFZ	0.129883	0.754081
SCAMP3	0.129404	0.509568
PIWIL2	0.129334	0.0457481
RRM2B	0.129198	0.286024
ZBP1	0.129134	0.258408
RENBP	0.12907	0.605518
SPG21	0.129069	0.213471
A530064D06RIK	0.128911	0.166837
TPST1	0.128709	0.0986908
HAO1	0.128571	0.224293
GABRG2	0.128561	0.263146
BCL2	0.128494	0.566495
ACAA2	0.128362	0.66369
RASL12	0.128255	0.37142
EBI3	0.128246	0.37093
FTSJ2	0.128115	0.570301
CS	0.128105	0.195537
RAB11FIP4	0.128028	0.728442
SNX16	0.127979	0.460032
AKAP2	0.127944	0.481054
PLEKHG3	0.127857	0.262608
CDK8	0.127782	0.208197
DEGS1	0.127702	0.316776
TGOLN1	0.127681	0.665546
SEC22C	0.127483	0.565843
SLC35B1	0.127477	0.271865
BC061212	0.127454	0.378774
LY86	0.127416	0.106495
SPOP	0.1274	0.114847
PYCR1	0.126915	0.465246
GDPD1	0.126841	0.66369
B930041F14RIK	0.126809	0.529141
NPEPL1	0.126712	0.586427
ECHDC3	0.126628	0.553358
GRN	0.126513	0.201324
ZSCAN21	0.126394	0.523966
GCNT1	0.126312	0.10555
NUDT4	0.126198	0.37093
DSE	0.126151	0.426384
1700037H04RIK	0.126027	0.166901
CDR2	0.125909	0.298706
KCNAB3	0.125859	0.29135
KLHL13	0.125799	0.33584
NPC2	0.125742	0.341396
BCKDHB	0.125663	0.576346
C3AR1	0.125579	0.17852
AGGF1	0.125351	0.251867
MFGE8	0.125328	0.764
SENP7	0.125085	0.468074
ABI1	0.124964	0.175824
TUSC5	0.124623	0.467916
TBC1D10A	0.12452	0.321074
TRIM21	0.124498	0.0992548
FRK	0.124453	0.386734
ZBTB9	0.124432	0.722351
SERPINB10	0.124375	0.436325
TREX1	0.124283	0.44569
EAR10	0.124277	0.297244
TEX24	0.124199	0.40803
SMARCA4	0.124148	0.613096
DENR	0.124032	0.465246
RECQL	0.12388	0.665448
TBC1D20	0.123801	0.355459
GAS7	0.123778	0.194288
IL4I1	0.123577	0.267882
CYB5R4	0.123388	0.263578
2510039O18RIK	0.123035	0.385838
ATP6V1B1	0.122972	0.607282
SYP	0.122954	0.582156
TMEM60	0.122744	0.664756
ZFP446	0.122694	0.227403
BET1	0.122671	0.715386
SDCBP	0.122666	0.0467343
CEBPB	0.122237	0.189939
MEMO1	0.121921	0.53616
HMGN2	0.12192	0.302463
ARRDC4	0.121912	0.08696
MYBBP1A	0.12188	0.660484
CEP164	0.121862	0.576791
MRPL30	0.121772	0.178505
MRPL54	0.121712	0.17476
SOSTDC1	0.121702	0.471573
L1CAM	0.121381	0.283232
2700062C07RIK	0.121348	0.213764
ST3GAL4	0.121333	0.531474
PAG1	0.121281	0.516859
NAIP2	0.121176	0.606845
MANEA	0.120946	0.662212
CAR9	0.120848	0.282603
CPEB2	0.12072	0.357602
TNFSF8	0.120635	0.53847
MYOZ1	0.120464	0.298706
DIAP1	0.120457	0.319955
CHD5	0.120356	0.622685
HSD17B1	0.119951	0.699971
KRT78	0.119933	0.442435
ZFP667	0.119714	0.55854
RXRG	0.119592	0.0371408
PKN3	0.119553	0.165786
PTPN11	0.119482	0.197055
CHST11	0.119451	0.473541
IARS2	0.119421	0.271418
NDFIP1	0.119309	0.211438
SEC61G	0.119064	0.496106
MRPL37	0.119	0.716385
FEN1	0.118982	0.428808
NENF	0.118784	0.772691
IRGC1	0.118645	0.621918
DNASE1L1	0.118565	0.155907
TEX10	0.11849	0.306667
TGFB2	0.118431	0.285598
SLC35C1	0.118406	0.465246
TOB1	0.118332	0.262159
RFTN1	0.118235	0.0562818
ISOC2B	0.118165	0.417914
OTUB1	0.118102	0.587124
GALK1	0.118043	0.51376
RUSC1	0.117801	0.176707
PLEKHA1	0.117658	0.148563
SLC29A4	0.117582	0.605271
RHBDF2	0.117514	0.776182
IL10RB	0.117282	0.727197
RAVER1	0.11727	0.0500549
PPP2R3C	0.117187	0.440961
PRRX1	0.117119	0.58618
SLC9A3R1	0.117112	0.24941
PRPF38B	0.117087	0.587124
ITGB7	0.117026	0.118323
KLHDC4	0.116969	0.601472
ATP5C1	0.116756	0.44569
UCHL5	0.116753	0.557711
KRTAP5-5	0.116601	0.604476
NDUFA3	0.116552	0.66886
NAB2	0.116462	0.31166
SLC24A5	0.116395	0.311047
IL27RA	0.116278	0.695365
ZFP575	0.116237	0.753179
MMP28	0.116182	0.26689
DNASE2A	0.115967	0.534992
OSGIN1	0.11584	0.0491611
RPS19	0.115808	0.492811
DIAP3	0.1158	0.173597
AGPAT4	0.115667	0.464552
LAMA4	0.115383	0.782681
GAP43	0.115334	0.18993
POLR3A	0.11531	0.58262
OLFR373	0.115296	0.451032
ARHGAP9	0.115213	0.536373
NEXN	0.115174	0.126392
PAPSS1	0.115174	0.632576
OSBPL8	0.115078	0.0807991
ACBD4	0.115067	0.355354
MFAP1A	0.11506	0.406058
9530068E07RIK	0.114883	0.300765
LRRC8D	0.114445	0.016642
RAB17	0.114277	0.58891
KRT24	0.114186	0.446754
SECISBP2	0.114094	0.460657
AI118078	0.114075	0.104752
TRIM23	0.113967	0.378774
MOBP	0.113664	0.114132
STK32B	0.113607	0.6436
CDT1	0.113576	0.325559
NAT2	0.113472	0.400242
PANK3	0.113467	0.152594
UPF3B	0.113427	0.546678
WEE1	0.113413	0.128027
ASS1	0.113221	0.200016
SRI	0.113199	0.38344
DHX36	0.113198	0.359293
NSUN3	0.1131	0.601865
MFSD1	0.113063	0.112468
ME2	0.11298	0.651999
WARS2	0.11287	0.825117
PDLIM1	0.112864	0.156352
COX7B	0.112463	0.337882
RSRC2	0.11237	0.867164
CLEC2E	0.112314	0.315556
FUT4	0.112313	0.477551
4930503L19RIK	0.112221	0.533454
SCNM1	0.112206	0.380711
CDO1	0.112127	0.669687
MAPK8IP1	0.111979	0.180317
SPATA6	0.111863	0.276556
GCDH	0.111859	0.362007
ATP1B2	0.111796	0.184374
AARS	0.111628	0.730722
ARHGEF3	0.111594	0.461574
PLEKHH2	0.111524	0.176707
SVOPL	0.111352	0.234177
CCL11	0.111176	0.739647
MTDH	0.110843	0.219672
RIF1	0.110743	0.689614
THY1	0.110722	0.401004
SDC2	0.110394	0.464552
HOXB2	0.110182	0.623942
CYC1	0.110092	0.577643
RHBDL2	0.110072	0.599591
HINT1	0.110058	0.746563
ALX4	0.109753	0.240142
ENO1	0.109734	0.773096
ARMC5	0.109652	0.670203
ACOT9	0.10962	0.515117
KCNIP3	0.109594	0.677145
CBLN1	0.10942	0.24311
MGST2	0.109283	0.335015
PAQR9	0.108958	0.299543
BLVRB	0.108903	0.48537
TMEM134	0.108703	0.722607
KIF5C	0.108595	0.338695
ACSS2	0.108519	0.468074
LRRFIP1	0.108483	0.58655
MLYCD	0.108438	0.468434
HSF2	0.10837	0.578637
AFP	0.108274	0.0422093
CASK	0.108255	0.163705
OLFR453	0.108229	0.330978
USP1	0.108164	0.513575
PPP1R12C	0.107925	0.569045
TRIM68	0.107898	0.688503
SC4MOL	0.107728	0.543609
SQLE	0.107592	0.351173
SLC4A1	0.107474	0.347114
PTPN12	0.107398	0.665546
ARHGAP30	0.107397	0.213469
D10BWG1379E	0.107157	0.545613
ZDHHC20	0.107128	0.637353
2810417H13RIK	0.107127	0.392188
MVP	0.107116	0.69128
SIAH1A	0.107049	0.521757
RFT1	0.107045	0.675056
CKAP4	0.106821	0.751053
SHH	0.106739	0.330226
DDO	0.106425	0.340949
RASL10B	0.106368	0.654602
COX6B1	0.106246	0.604232
TMEM100	0.106185	0.653721
ERRFI1	0.106167	0.180303
MDK	0.106166	0.439071
PML	0.106132	0.408483
IL1A	0.106078	0.483996
SLITRK5	0.105913	0.635614
YIPF3	0.105641	0.85786
GATM	0.105591	0.292916
CHCHD3	0.105533	0.641194
CORO2B	0.105488	0.69128
PLSCR4	0.105437	0.452007
S100A10	0.105313	0.242411
LYVE1	0.105079	0.153246
RABEP1	0.105016	0.653126
MSN	0.10482	0.313333
MS4A5	0.104722	0.408483
RFC5	0.104687	0.255528
MGA	0.104474	0.336298
OGFRL1	0.104331	0.652514
MEP1B	0.104292	0.586619
VAMP3	0.104231	0.0502849
TRAF3IP2	0.104047	0.194288
1700109H08RIK	0.104032	0.429909
DBF4	0.103891	0.335015
OLFR352	0.103859	0.355371
CYP26B1	0.103836	0.528146
DDX54	0.103829	0.574017
RNF40	0.103736	0.181191
SCD2	0.103735	0.617951
ATXN2L	0.103513	0.536052
COL9A1	0.103502	0.623969
TMEFF1	0.103448	0.397913
MRPS28	0.103442	0.654602
ASPSCR1	0.103405	0.720646
PAN3	0.103244	0.373987
SYNGR1	0.103127	0.624746
HSPA4L	0.103097	0.415964
MS4A3	0.103027	0.467315
AKR1E1	0.102911	0.15307
HIST2H3C1	0.10285	0.583979
CST6	0.102832	0.542015
CHMP4B	0.102648	0.418655
RAB40C	0.102609	0.635614
SPAG6	0.102294	0.727853
PTPN22	0.102104	0.310584
EBAG9	0.101919	0.433096
CRHR2	0.101882	0.418655
S100A1	0.101865	0.181286
BLM	0.101714	0.510598
IBTK	0.101631	0.671563
SCRIB	0.101607	0.732188
CDC20	0.101473	0.461508
TXNDC17	0.101448	0.330978
JUNB	0.101357	0.667875
ROBO4	0.101301	0.745657
AI467606	0.101292	0.595718
KCTD14	0.101269	0.704888
ADPRHL1	0.101255	0.654602
GTF2H1	0.101215	0.576791
TEX9	0.101168	0.59676
USP14	0.101162	0.490612
PGAM5	0.10115	0.257758
SYNCRIP	0.10115	0.313547
TBKBP1	0.101078	0.507818
ATP5O	0.100978	0.756569
LRRC8B	0.10096	0.585378
CHAF1B	0.100863	0.0647312
FOXM1	0.10068	0.427533
ADAMTS4	0.100668	0.426384
CD97	0.10055	0.282847
GCSH	0.100499	0.434502
CEACAM16	0.100361	0.653706
SLC30A4	0.100359	0.753258
MAFG	0.10033	0.769348
SLC2A8	0.100292	0.830437
2610318N02RIK	0.100283	0.563228
NR4A3	0.100155	0.239759
ZBTB3	0.100134	0.471539
SLTM	0.100125	0.66369
CASP7	0.100094	0.693073
DKKL1	0.100082	0.646204
ADAMTS17	0.10002	0.648095
CHEK2	0.100007	0.840492
FZR1	0.0999193	0.792268
APBB1	0.0999142	0.787275
HRSP12	0.0999102	0.244873
HC	0.099884	0.367992
OLFR394	0.0998464	0.364013
NUCB1	0.0998321	0.839294
CISH	0.0997497	0.292916
SP6	0.099739	0.517575
ODF2	0.0997293	0.401692
IGSF8	0.0997201	0.524728
CSTF1	0.0994054	0.506515
CCRL2	0.0992763	0.450583
CENPA	0.0990675	0.604185
ERGIC3	0.099053	0.56697
LIG3	0.0990434	0.290942
C1QBP	0.0989398	0.457587
MAP3K11	0.0989255	0.851096
CLN3	0.098913	0.619244
TIMM17A	0.098816	0.743345
HMGB1	0.0985179	0.705784
CHST2	0.0985138	0.00616224
ADCK5	0.0984005	0.479666
TMEM106A	0.0983376	0.279969
GADD45A	0.0983138	0.418643
COX15	0.098224	0.56697
CCDC9	0.0981692	0.66369
6330416G13RIK	0.0980725	0.677258
ALDOC	0.0980539	0.489621
PTGDR	0.0980518	0.468519
HEMK1	0.0980118	0.492559
VAMP1	0.0979224	0.702165
GALNS	0.0979006	0.512481
SNUPN	0.0978994	0.446836
TRP53BP1	0.0978671	0.818345
SHCBP1	0.0977894	0.44569
ADPGK	0.0976959	0.805835
TNFRSF13C	0.0976927	0.309237
NEDD8	0.0976255	0.699554
SEMA3C	0.0975213	0.351173
ADD1	0.0973438	0.545744
KIF2A	0.0972459	0.746205
ATF1	0.09717	0.534992
WBP5	0.0971619	0.557711
KLHL6	0.097079	0.737573
ENTPD8	0.0970533	0.542015
EPB4.1	0.0969403	0.736375
BC027231	0.0968018	0.648095
FDPS	0.0967675	0.468746
ETS1	0.0967132	0.349699
2700094K13RIK	0.0965859	0.752903
PAX1	0.0963562	0.35183
DLG2	0.0963275	0.29135
NUP107	0.0962051	0.243039
PMM1	0.0960941	0.285335
TBX3	0.0959712	0.295883
MAP2K7	0.0958139	0.462756
AA467197	0.0957321	0.204642
LMTK2	0.0956965	0.588247
CADPS	0.0955804	0.693883
CNTN1	0.0952742	0.346356
XPO5	0.0952496	0.455147
CYP11B1	0.0952246	0.361957
RCAN2	0.095171	0.517575
SBNO1	0.0951324	0.238059
PPA1	0.0951317	0.550229
CYB5R3	0.0951209	0.45041
NR4A1	0.0950559	0.126373
NDUFA10	0.094983	0.67199
SIGLECE	0.094924	0.429578
DNAJC5	0.0946318	0.795409
DDHD1	0.0946304	0.286385
PTPN5	0.0944182	0.579179
PDCD11	0.0943441	0.576791
CEBPA	0.0942664	0.450559
TTC7	0.0941467	0.699554
DLX3	0.0940443	0.480158
ALG5	0.0940359	0.680076
MAGEH1	0.0939642	0.392485
DYNC1LI2	0.0938341	0.629683
PVRL2	0.0938228	0.46557
TTC19	0.0938136	0.712966
PEX11B	0.0937323	0.266399
ERO1LB	0.0936689	0.655964
CD34	0.0936476	0.600546
LIPE	0.0935258	0.659954
VTI1B	0.0933123	0.621918
ST6GALNAC2	0.0932541	0.66886
DISP2	0.093188	0.655452
TBC1D24	0.0931413	0.460486
CAPN10	0.0931126	0.574723
PFDN5	0.0929787	0.553358
SLC16A3	0.0928884	0.719446
NUDT18	0.0928838	0.709623
POP4	0.0928744	0.698833
VCL	0.0928167	0.654602
DUSP11	0.0927698	0.677453
CRNKL1	0.0927578	0.202694
ARL6	0.0927548	0.0840429
DDX4	0.0927283	0.677712
CCDC38	0.0926238	0.512495
LUC7L2	0.0923564	0.586619
IFT80	0.0923127	0.503249
SNAPC1	0.0922324	0.655964
AK1	0.0919952	0.699971
WNT9B	0.0919151	0.532828
STX17	0.0918341	0.308091
ISG20	0.0917004	0.32798
GLRP1	0.0916465	0.577292
OPRL1	0.0916296	0.581724
SLC22A5	0.0916004	0.698833
EIF6	0.0915458	0.677453
AMT	0.0915407	0.651525
SGK2	0.0914916	0.542015
RALYL	0.0913076	0.313547
ATP5G2	0.0912998	0.699971
TTC27	0.0912662	0.471761
SEMA3B	0.0912	0.437563
DNAJC10	0.0911766	0.219327
MTHFR	0.0910864	0.460032
C1QB	0.0909894	0.738762
DTX2	0.090842	0.768018
SHPRH	0.0907463	0.727488
ZDHHC12	0.0907291	0.778324
CCND1	0.0906598	0.571567
PCYT1B	0.0906356	0.45041
TMEM86A	0.0904825	0.498966
HERC4	0.0904532	0.624762
TSHZ3	0.090331	0.248356
B3GALNT2	0.0902999	0.834713
COX5A	0.0901915	0.56481
N6AMT1	0.0901186	0.776389
SLC44A1	0.0899799	0.277054
TMIGD1	0.0898887	0.446754
TRPS1	0.0898129	0.177976
SUMO3	0.0897661	0.545613
MAPKBP1	0.0897611	0.157329
RPL7A	0.0897262	0.575462
TMOD2	0.0896309	0.511947
1600012H06RIK	0.0895106	0.69128
GUF1	0.0894839	0.564173
GBP3	0.0894815	0.590158
OCRL	0.0894173	0.407677
PPIA	0.0893609	0.282461
INTS5	0.0892657	0.551796
NUP153	0.0892206	0.41052
RNF150	0.0891957	0.154498
BEX2	0.0891406	0.450705
RPS12	0.0890552	0.623969
SLC25A33	0.0889894	0.18578
RB1	0.0889809	0.693073
MMP8	0.0889742	0.587721
TMEM71	0.0889383	0.635614
CXCL9	0.0889365	0.311873
CAR2	0.0889158	0.353788
LRP1	0.0887841	0.764438
DAXX	0.0886275	0.712612
NDUFB9	0.0885217	0.571567
EXTL2	0.0883559	0.183297
VDAC1	0.0881829	0.445387
AGER	0.0881716	0.456682
GMEB1	0.088049	0.564173
TSPAN5	0.088008	0.75727
PASK	0.0879985	0.655452
DOCK11	0.0879809	0.698833
SLC33A1	0.0879151	0.245887
ARPP21	0.0878507	0.322836
SCP2	0.0878331	0.682008
ARHGAP24	0.087821	0.477604
H6PD	0.0877488	0.617951
SOX9	0.0877118	0.295883
COPB2	0.08765	0.545526
ARPC5	0.087644	0.238971
NME4	0.0876269	0.679769
GBP6	0.0875167	0.655964
KIF9	0.0875141	0.494097
ATP5H	0.0875041	0.649493
1110008P14RIK	0.0872876	0.404042
OSBPL2	0.0870574	0.682325
CABYR	0.0869719	0.768088
KLF13	0.0869363	0.543819
SLC25A19	0.0869361	0.787854
RNF6	0.0869304	0.69498
OLFR924	0.0868799	0.528146
GPD2	0.0868101	0.401692
H2-M10.1	0.0866344	0.290482
ERCC3	0.0865496	0.723627
MTPN	0.0864277	0.717605
ZFP784	0.0864207	0.457873
PYGO1	0.0863926	0.544739
TMEM176A	0.0861838	0.550268
CST11	0.0859832	0.66266
SMYD3	0.0857803	0.27472
HMGB3	0.0857423	0.775912
OLFR49	0.0856695	0.582602
COPS3	0.0856231	0.649493
TMEM50A	0.0855856	0.495903
CTSH	0.0854628	0.137828
ANKRD1	0.0853345	0.710855
OLFR380	0.0852744	0.690362
AKAP1	0.0851699	0.641456
KHSRP	0.0851606	0.820465
NAPSA	0.0851484	0.389491
ZFP704	0.085134	0.500589
CSNK2A1	0.0849382	0.745838
CCDC23	0.0849304	0.517575
DONSON	0.0849071	0.35204
OMP	0.0847817	0.797193
ACO2	0.0847382	0.783784
MTMR2	0.0845605	0.490113
ARHGAP17	0.084465	0.615456
LCP1	0.0844625	0.774513
UBFD1	0.0843876	0.462756
FUNDC1	0.08433	0.397836
NFE2	0.0843252	0.559185
RILP	0.0843226	0.347413
NCSTN	0.0842673	0.681928
CLDN12	0.0842521	0.600503
TUBE1	0.0842356	0.392164
FUT7	0.0842099	0.392587
TRPC5	0.0841087	0.685779
ADORA1	0.0839932	0.349694
PHLDB1	0.0837866	0.259863
CSPG4	0.0836673	0.614229
NLRX1	0.0836438	0.623954
OLFR1215	0.0836402	0.739647
ST5	0.0836292	0.13883
MTHFD1	0.0835783	0.497758
ERCC2	0.0835732	0.552683
D17WSU92E	0.0835414	0.417961
NPHP1	0.0834932	0.153563
BC051019	0.08345	0.586619
SLC25A12	0.0832695	0.771982
QDPR	0.0832259	0.64968
AKT3	0.0832043	0.604185
ADARB2	0.0831982	0.241107
GRIP1	0.0831897	0.189819
SLC43A2	0.083178	0.469395
GALT	0.0830656	0.782681
LNX2	0.0829628	0.698833
CTSS	0.0829101	0.262159
USMG5	0.0828399	0.699554
ZFP275	0.0827782	0.749584
NRSN1	0.0826962	0.303482
MTCH2	0.082578	0.564852
SFRP1	0.0825518	0.67181
ARPC3	0.0824607	0.524728
TTC21A	0.0824224	0.267052
E330017A01RIK	0.0823737	0.587124
IMPAD1	0.0822099	0.695365
AKAP9	0.0821994	0.772691
ABHD14A	0.0821848	0.643756
OAS1D	0.0820813	0.176707
SVS5	0.0820799	0.392828
NDRG1	0.0820454	0.230506
RDH10	0.0819284	0.769616
LPGAT1	0.0818715	0.855552
CCDC58	0.0818582	0.732779
HOXA3	0.0818185	0.552471
ACAD9	0.0818143	0.323212
MMD2	0.081759	0.490321
1810009A15RIK	0.081674	0.555588
AFF1	0.0816214	0.491739
HPN	0.0814192	0.156542
THBD	0.0814061	0.165958
HELLS	0.0813945	0.231364
ACVRL1	0.0813691	0.446754
DHRS7	0.0813098	0.772776
RCHY1	0.0812437	0.392182
ZFP280C	0.0812358	0.802125
GIPC1	0.0812084	0.421519
RANBP1	0.0811085	0.45041
CYLD	0.0810725	0.195537
CDC42	0.0810558	0.44569
SETDB2	0.0810465	0.500709
SLC16A10	0.0810198	0.615338
NAPB	0.0809474	0.582366
SLC17A1	0.0808676	0.72824
ZFP513	0.0808543	0.776182
ARMCX6	0.0807973	0.588991
ENO3	0.0807246	0.645411
PSMF1	0.0806969	0.609298
TMEM55A	0.080662	0.593631
AB124611	0.0806584	0.464684
SPAG9	0.0806475	0.737573
SPATA2	0.0806407	0.737573
DHCR24	0.0806335	0.593631
MKNK2	0.0806299	0.531841
RPTN	0.0804848	0.575462
TLK1	0.080365	0.179032
ITGB2L	0.0803498	0.586619
GCH1	0.0802027	0.743345
NFIC	0.0801995	0.556787
INS1	0.0801964	0.589128
SLFN5	0.080157	0.0588264
ITGA5	0.0800701	0.628185
RPAP1	0.0800332	0.79638
MRPL12	0.0798095	0.756569
RBM12	0.0797525	0.845521
PRF1	0.0797388	0.719383
POT1A	0.0797239	0.480329
GUCY1A2	0.0796383	0.475537
LIAS	0.0796145	0.728661
STAT5A	0.0795057	0.486997
PLAU	0.0794312	0.118326
ID3	0.0794102	0.543819
RAB1B	0.0793866	0.853983
RHBDD1	0.0792944	0.68639
HERPUD2	0.0792916	0.58358
SDPR	0.0792662	0.510381
UBE2T	0.0792539	0.239132
NIT2	0.0791232	0.655964
PTMS	0.0790435	0.759408
TJP3	0.0790334	0.366196
YWHAG	0.0789654	0.490982
SAA3	0.0788857	0.48529
PLEKHO1	0.0788754	0.651999
COQ7	0.0787667	0.317408
1300017J02RIK	0.0786289	0.667875
CD81	0.0785904	0.245942
SSNA1	0.0785591	0.690889
KCNK4	0.0784774	0.481653
NLE1	0.0784644	0.515831
ELL	0.078218	0.742247
JMJD4	0.0782017	0.393664
LRRCC1	0.0781564	0.567738
KCNE1	0.0780983	0.421519
STX6	0.0780447	0.561409
MMP19	0.078018	0.782681
UGCG	0.0779803	0.349694
POLR3H	0.0779569	0.84021
CYP24A1	0.0778874	0.601472
MANBA	0.0778537	0.739647
OLFR732	0.0777585	0.706382
TUBB3	0.0777428	0.876614
ATP8A1	0.0777268	0.662732
AP3B1	0.0776308	0.566495
ATAD2	0.0776079	0.298548
COQ5	0.0774977	0.83379
SLC44A4	0.0774914	0.296902
SNAP29	0.0774016	0.782681
ABCA8B	0.0772996	0.449882
STRA13	0.0772969	0.691316
DAZAP1	0.0772694	0.796467
GIT1	0.0771713	0.533132
DEF6	0.0770364	0.645167
CCNE2	0.0768819	0.586773
LIN7C	0.0766552	0.654602
COMMD4	0.0766541	0.684389
TRAPPC1	0.0766532	0.613096
RNPS1	0.0766351	0.757832
PRKG2	0.0765029	0.688566
GCA	0.0764917	0.664293
CAST	0.0764	0.303921
CUEDC2	0.0763624	0.855709
CBFB	0.0762402	0.483144
ALOX5	0.0761841	0.489392
SIGLEC5	0.076168	0.862787
ICT1	0.0760778	0.747989
PSCA	0.0759062	0.633772
UBQLN2	0.0758468	0.74564
ITFG2	0.0757453	0.446836
WSCD1	0.0755708	0.44325
CSF2RB	0.0755612	0.48869
ENPP7	0.0755131	0.69128
UBE2L6	0.0754765	0.23677
LTV1	0.0754752	0.582366
FH1	0.0753839	0.643447
NEGR1	0.0753837	0.613096
METTL9	0.0753541	0.613096
WNT9A	0.0753373	0.585563
SORL1	0.0753025	0.282603
ARL11	0.0752714	0.796304
FKBP1A	0.0752585	0.516902
PRPF40B	0.0752175	0.841484
NRAS	0.0752038	0.445387
DHX30	0.0752007	0.821481
CNOT7	0.0751956	0.802264
COX7A2L	0.0751423	0.90707
VAV2	0.0751061	0.747972
ARHGAP15	0.0750715	0.295742
ADAMTS1	0.0750332	0.938718
ATP13A1	0.0750085	0.70733
B3GALT5	0.0749564	0.794729
CACNA1A	0.0749124	0.576791
9430023L20RIK	0.0749047	0.744636
GPR108	0.0747552	0.755067
ADAMTS13	0.0747029	0.58891
TLR6	0.0746969	0.749584
BMX	0.0746823	0.608687
TGIF1	0.0746265	0.51376
SNX24	0.0745435	0.594877
SUV420H1	0.0744302	0.817211
TM9SF1	0.0744138	0.59512
HEXDC	0.0743196	0.654602
ID1	0.0742148	0.307527
PIK3AP1	0.0741303	0.513277
KRT5	0.0741096	0.651999
BUB1B	0.0741045	0.568529
SETD6	0.0740445	0.367082
G6PC	0.0739512	0.434348
TMEM120B	0.0738389	0.299558
IFT57	0.0738386	0.861642
PER1	0.0735962	0.639024
EPHA4	0.0735906	0.693583
GDPD2	0.0735472	0.737573
CSRP2	0.0735079	0.431737
IDH3A	0.0734269	0.757577
ADIPOR1	0.0734226	0.517597
SLC16A11	0.0733263	0.60405
TUBB1	0.0733231	0.690889
ADI1	0.0731714	0.581237
GKN1	0.0731456	0.395674
RNF14	0.0731019	0.559571
GFI1	0.0730344	0.743345
UBTD1	0.0729989	0.758329
GCAT	0.0729965	0.586619
NFX1	0.0729722	0.475648
DOC2G	0.0728451	0.822278
ADAM22	0.0728195	0.250991
TIMELESS	0.0727683	0.593392
SCX	0.0727277	0.714947
MGST1	0.0726305	0.60359
UOX	0.0725316	0.53544
SYNE1	0.072465	0.211575
STAM2	0.0722839	0.773264
TBC1D14	0.0722496	0.725688
KLHL32	0.0721882	0.658106
HTRA2	0.0721744	0.633274
SLC9A8	0.0721466	0.695365
COQ10B	0.0721235	0.688566
CACNB1	0.0720533	0.690889
NFIB	0.0719754	0.594877
SLC35E4	0.071975	0.114065
OLFR460	0.0719163	0.0822665
TRAM1	0.0718967	0.461014
ACP5	0.0718584	0.743345
OAZ2	0.071797	0.757832
MTMR12	0.071722	0.623661
LAMP1	0.0715674	0.245887
NEU3	0.0715608	0.295465
NDUFA8	0.0714106	0.446836
GNA14	0.0713565	0.370856
ARFIP2	0.0713137	0.667875
DLG3	0.0711449	0.697767
MTG1	0.0710269	0.755526
DDX19A	0.0707956	0.627701
FCF1	0.0707065	0.804616
MRPL24	0.0706878	0.559351
RRN3	0.0706674	0.543348
REM1	0.0706664	0.55854
SLC16A8	0.0705805	0.535514
[truncated: 7,939 more rows]
